# Supplementary material for: High Protein Diet Contributes to Insulin Resistance in Mice via Shaping Gut Microbiota
Source: Microorganisms. 2025 Jun 7;13(6):1329. doi: 10.3390/microorganisms13061329 (PMC12195126; doi:10.3390/microorganisms13061329)
Supplement: Supplementary file 1 [file microorganisms-13-01329-s001.zip]

Archive with 1 entries (1 files):
- microorganisms-3643917-supplementary.pdf
